# Supplementary material for: Hemiparasitic plants increase alpine plant richness and evenness but reduce arbuscular mycorrhizal fungal colonization in dominant plant species
Source: PeerJ. 2018 Nov 7;6:e5682. doi: 10.7717/peerj.5682 (PMC6228546; doi:10.7717/peerj.5682)
Supplement: Supplemental Information 4 — Plant cover data from five sites (Site), Elevation (meters), Treatment= with Castilleja(C), Castilleja absent (N), plot pairings (Pairing), and the total cover for each plant species within each plot. Each row represents a plot. [file peerj-06-5682-s004.csv]

Site	Elevation	Plot	Pairing	site_pair	Treatment	Site_plot	ACHMIL	ADELEW	AGOGLA	Annual	ALLSEP	ANTROS	ARTTRI	AQUCOL	ARCUVA	ARNMOL	AST_SP	BALSAG	BOESTR	BROINE	CAPBUR	CARALB	CASANG	CASMIN	CASSUL	CHRVIS	CLATON	COLLIN	DANTER	DELBAR	DELNUT	DRAAUR	ELYELY	ERISPE	ERIGLA	ERECON	ERYGRA	CHAANG	FESTHU	FRAVIR	GALSEP	HELQUI	HELMUL	HYDROP	IPOAGG	IRIGRA	JUNDRU	LATLEU	LIGPOR
PB	3392	C1	31	PB_1	C	PB_C1	0	2	0	1	0	0	0	0	0	0	0	0	0	0	0	0	0	2	0	0	0	0	0	0	0	0	2	0	0	0	0	0	0	5	0	0	0	0	0	0	0	0	20
PB	3392	C10	40	PB_10	C	PB_C10	0	0	10	1	0	0	0	1	0	0	0	0	0	2	0	0	0	0	6	0	0	0	0	0	0	0	5	0	0	0	0	0	0	0	0	0	0	0	0	0	0	0	0
PB	3392	C2	32	PB_2	C	PB_C2	0	2	0	1	0	0	0	2	0	0	0	0	0	1	0	0	0	5	0	0	0	0	0	0	0	0	1	0	0	0	0	0	0	6	0	0	0	0	0	0	0	0	10
PB	3392	C3	33	PB_3	C	PB_C3	0	3	0	0	0	0	0	0	0	0	0	0	0	0	0	0	0	5	0	0	0	0	0	0	0	3	2	1	0	0	3	1	0	5	0	0	0	0	0	0	0	0	20
PB	3392	C4	34	PB_4	C	PB_C4	0	1	0	0	0	0	0	0	0	0	0	0	0	0	0	0	0	0	6	0	0	0	0	0	0	0	1	0	0	0	0	0	0	2	3	0	0	0	0	2	0	0	15
PB	3392	C5	35	PB_5	C	PB_C5	0	0	2	0	0	0	0	0	0	0	0	0	0	2	0	0	0	0	10	0	0	0	0	0	0	0	10	0	0	0	1	0	0	5	0	0	0	0	0	0	0	0	0
PB	3392	C6	36	PB_6	C	PB_C6	0	0	0	0	0	0	0	0	0	0	0	0	0	6	0	0	0	0	10	0	0	0	0	0	0	0	4	0	0	0	3	0	0	2	0	0	0	0	0	0	0	0	1
PB	3392	C7	37	PB_7	C	PB_C7	0	0	2	0	0	0	0	0	0	0	0	0	0	0	0	0	0	0	3	0	0	1	0	0	0	1	8	0	0	0	2	0	0	0	0	0	0	0	0	0	0	0	2
PB	3392	C8	38	PB_8	C	PB_C8	0	1	0	0	0	0	0	0	0	0	0	0	0	3	0	0	0	0	6	0	0	0	0	0	0	0	5	0	0	0	0	0	0	0	0	1	0	0	0	0	0	0	5
PB	3392	C9	39	PB_9	C	PB_C9	0	0	1	1	0	0	0	0	0	0	0	0	0	4	0	0	0	0	4	0	0	0	0	0	0	2	0	0	0	0	1	2	0	5	0	0	0	0	0	0	0	0	10
PB	3392	N1	31	PB_1	N	PB_N1	0	4	0	1	0	0	0	3	0	0	0	0	0	0	0	0	0	0	0	0	0	0	0	0	0	0	1	0	0	0	0	0	0	4	0	0	0	0	0	0	0	0	20
PB	3392	N10	40	PB_10	N	PB_N10	0	0	0	0	0	0	0	0	0	0	0	0	0	0	0	0	0	0	0	0	0	0	0	0	0	0	8	0	0	0	0	0	0	0	0	0	0	0	0	0	0	0	0
PB	3392	N2	32	PB_2	N	PB_N2	0	0	0	0	0	0	0	0	0	0	0	0	0	0	0	5	0	0	0	0	0	0	0	0	0	2	2	0	0	0	3	0	0	0	0	2	0	0	0	0	0	0	8
PB	3392	N3	33	PB_3	N	PB_N3	0	0	0	1	0	0	0	5	0	0	0	0	0	0	0	0	0	0	0	0	0	0	0	0	0	0	2	0	0	0	2	0	0	3	0	0	0	0	0	0	0	0	20
PB	3392	N4	34	PB_4	N	PB_N4	0	0	0	1	0	0	0	0	0	0	0	0	3	2	0	0	0	0	0	0	0	0	0	0	0	1	3	0	0	0	0	0	0	3	0	0	0	0	0	4	0	0	8
PB	3392	N5	35	PB_5	N	PB_N5	0	0	0	1	0	0	0	0	0	0	0	0	0	2	0	0	0	0	0	0	0	0	0	0	0	1	6	0	0	0	1	0	0	8	0	0	0	0	0	0	0	0	20
PB	3392	N6	36	PB_6	N	PB_N6	0	0	2	1	0	0	0	5	0	0	0	0	0	3	0	0	0	0	0	0	0	0	0	0	0	0	2	0	0	0	2	0	0	2	0	0	0	0	0	0	0	0	4
PB	3392	N7	37	PB_7	N	PB_N7	0	0	0	1	0	0	0	0	0	0	0	0	0	0	0	0	0	0	0	0	0	0	0	0	0	1	5	0	0	0	0	0	0	1	0	0	0	0	0	0	0	0	15
PB	3392	N8	38	PB_8	N	PB_N8	0	0	0	1	0	0	0	0	0	0	0	0	0	2	0	0	0	0	0	0	0	0	0	0	0	4	3	0	0	0	2	0	0	0	0	0	0	0	0	0	0	0	0
PB	3392	N9	39	PB_9	N	PB_N9	0	0	0	0	0	0	0	1	0	0	0	0	0	0	0	0	0	0	0	0	0	0	0	0	0	1	0	20	0	0	0	0	0	4	0	0	0	0	0	0	0	0	0
Alm_obs	2740	C1	11	Alm_obs_1	C	Alm_obs_C1	0	0	0	0	0	1	0	0	0	0	0	1.5	0	0	0	0	5	0	0	15	0	0	0	0	0	0	0	0	0	0	0	0	0	0	0	0	0	0	0	0	0	0	0
Alm_obs	2740	C10	20	Alm_obs_10	C	Alm_obs_C10	0	0	0	0	1	0	0	0	0	0	0	0	0	0	0	0	3	0	0	20	0	0	0	0	0	0	0	0	2	0	0	0	0	0	0	0	0	0	0	0	0	0	0
Alm_obs	2740	C2	12	Alm_obs_2	C	Alm_obs_C2	0	1	0	0	0	0	0	0	0	0	0	0	0	0	0	3	2	0	0	15	0	0	0	0	0	0	0	0	0	0	0	0	0	0	0	0	0	0	0	0	0	0	0
Alm_obs	2740	C3	13	Alm_obs_3	C	Alm_obs_C3	0	0	0	0	1	1	0	0	0	0	1	0	0	0	0	0	2	0	0	20	0	0	0	0	0	0	0	0	1	0	0	0	0	0	0	1	0	0	0	0	0	0	0
Alm_obs	2740	C4	14	Alm_obs_4	C	Alm_obs_C4	0	0	0	0	1	1	0	0	0	0	2	0	0	0	0	3	2	0	0	15	0	0	0	0	0	0	0	0	2	0	0	0	0	0	0	0	0	0	0	0	0	0	0
Alm_obs	2740	C5	15	Alm_obs_5	C	Alm_obs_C5	0	0	0	0	0	1	0	0	0	0	0	2	0	0	0	0	1	0	0	10	0	0	0	0	0	0	0	0	0	0	0	0	0	0	0	0	0	0	0	0	0	0	0
Alm_obs	2740	C6	16	Alm_obs_6	C	Alm_obs_C6	0	0	0	0	2	0	2	0	0	0	0	0	0	0	0	0	2	0	0	6	0	0	0	0	0	0	0	1	2	0	0	0	0	0	0	2	0	0	0	0	0	0	0
Alm_obs	2740	C7	17	Alm_obs_7	C	Alm_obs_C7	0	0	0	0	0	0	0	0	0	0	0	1	0	0	0	0	2	0	0	15	0	0	0	0	0	0	0	0	3	0	0	0	3	0	0	0	0	0	0	0	0	0	0
Alm_obs	2740	C8	18	Alm_obs_8	C	Alm_obs_C8	0	0	0	0	2	0	15	0	0	0	0	0	0	0	0	0	3	0	0	7	0	0	0	0	1	0	0	0	2	0	0	0	0	0	0	0	0	0	0	0	0	0	0
Alm_obs	2740	C9	19	Alm_obs_9	C	Alm_obs_C9	0	0	0	0	4	0	3	0	0	0	3	0	0	0	0	0	3	0	0	5	0	0	0	0	0	0	0	0	4	0	0	0	0	0	0	1	0	0	0	0	0	0	0
Alm_obs	2740	N1	11	Alm_obs_1	N	Alm_obs_N1	0	0	0	0	0	0	0	0	0	0	0	1	0	0	0	0	0	0	0	40	0	0	0	0	0	0	0	0	0	0	0	0	0	0	0	0	0	0	0	0	0	0	0
Alm_obs	2740	N10	20	Alm_obs_10	N	Alm_obs_N10	0	0	0	0	2	1	0	0	0	0	0	0	0	0	0	0	0	0	0	15	0	0	0	0	0	0	0	0	0	0	0	0	30	0	0	0	0	0	0	0	0	0	0
Alm_obs	2740	N2	12	Alm_obs_2	N	Alm_obs_N2	0	0	0	0	0	1	0	0	0	0	0	0	0	0	0	2	0	0	0	4	0	0	0	0	0	0	0	0	1	0	0	0	0	0	0	0	0	0	0	0	0	0	0
Alm_obs	2740	N3	13	Alm_obs_3	N	Alm_obs_N3	0	0	0	0	0	0	0	0	0	0	1	2	0	0	0	3	0	0	0	3	0	0	0	0	0	0	0	0	0	0	0	0	0	0	0	0	0	0	0	0	0	0	0
Alm_obs	2740	N4	14	Alm_obs_4	N	Alm_obs_N4	0	0	0	0	0	0	0	0	0	0	0	0	0	0	0	3	0	0	0	5	0	0	0	0	0	0	0	1	2	0	0	0	4	0	0	0	0	0	0	0	0	0	0
Alm_obs	2740	N5	15	Alm_obs_5	N	Alm_obs_N5	0	0	0	0	1	0	5	0	0	0	2	1	0	0	0	0	0	0	0	3	0	0	0	0	2	0	0	0	2	0	0	0	5	0	0	0	0	0	0	0	0	0	0
Alm_obs	2740	N6	16	Alm_obs_6	N	Alm_obs_N6	0	0	0	0	0	0	0	0	0	0	0	0	0	0	0	0	0	0	0	8	0	0	0	0	0	0	0	0	1	0	0	0	3	0	0	1	0	0	0	0	0	0	0
Alm_obs	2740	N7	17	Alm_obs_7	N	Alm_obs_N7	0	0	0	0	0	0	0	0	0	0	1	0	0	0	0	0	0	0	0	4	0	0	0	0	0	0	0	0	2	0	0	0	4	0	0	0	0	0	0	0	0	0	0
Alm_obs	2740	N8	18	Alm_obs_8	N	Alm_obs_N8	0	0	0	0	1	0	0	0	0	0	0	1	0	0	0	0	0	0	0	5	0	0	0	0	0	1	0	0	0	0	0	0	3	0	0	0	0	0	0	0	0	0	0
Alm_obs	2740	N9	19	Alm_obs_9	N	Alm_obs_N9	0	0	0	0	0	0	3	0	0	0	3	0	0	0	0	0	0	0	0	10	0	0	0	0	0	0	0	1	0	0	0	0	5	0	0	2	0	0	0	0	0	0	0
Cin_obs	3460	C1	41	Cin_obs_1	C	Cin_obs_C1	2	0	0	1	0	0	0	0	0	0	0	0	0	0	0	0	0	0	4	0	0	0	0	0	0	5	0	0	0	0	0	0	0	1	0	0	0	0	0	0	0	0	0
Cin_obs	3460	C10	50	Cin_obs_10	C	Cin_obs_C10	0	0	1	0	0	0	0	0	15	0	0	0	0	0	0	0	0	0	4	0	0	0	0	0	0	1	0	0	0	3	2	0	0	0	0	0	0	0	0	0	5	0	0
Cin_obs	3460	C2	42	Cin_obs_2	C	Cin_obs_C2	0	0	2	0	0	0	0	0	0	0	0	0	0	0	0	0	0	0	8	0	1	0	0	0	0	2	0	0	0	0	3	0	0	0	0	0	0	0	0	0	0	0	0
Cin_obs	3460	C3	43	Cin_obs_3	C	Cin_obs_C3	0	0	0	0	0	0	0	0	0	0	0	0	0	0	0	0	0	0	6	0	0	1	0	0	0	0	0	0	0	0	6	0	0	0	0	0	0	0	0	0	5	0	0
Cin_obs	3460	C4	44	Cin_obs_4	C	Cin_obs_C4	3	0	1	0	0	0	0	0	0	0	0	0	0	0	0	0	0	0	8	0	0	2	0	0	0	2	0	0	0	2	0	0	0	3	0	0	0	0	0	0	20	0	0
Cin_obs	3460	C5	45	Cin_obs_5	C	Cin_obs_C5	2	0	0	0	0	0	0	0	0	3	0	0	0	0	0	3	0	0	4	0	0	1	0	0	0	1	0	0	0	0	0	0	0	0	0	0	0	0	0	0	0	0	0
Cin_obs	3460	C6	46	Cin_obs_6	C	Cin_obs_C6	6	0	0	1	0	0	0	0	0	0	0	0	0	0	0	10	0	0	4	0	0	2	0	0	0	2	0	0	0	0	1	0	0	0	0	0	0	0	0	0	0	0	0
Cin_obs	3460	C7	47	Cin_obs_7	C	Cin_obs_C7	10	0	2	0	0	0	0	0	0	5	0	0	0	0	0	0	0	0	2	0	0	0	0	0	0	1	0	0	2	0	0	0	0	0	0	0	0	0	0	0	0	0	0
Cin_obs	3460	C8	48	Cin_obs_8	C	Cin_obs_C8	3	0	10	0	0	0	0	0	0	0	0	0	0	0	0	10	0	0	15	0	0	2	0	0	0	1	0	0	0	0	0	0	0	0	0	0	0	0	0	0	0	0	10
Cin_obs	3460	C9	49	Cin_obs_9	C	Cin_obs_C9	0	0	0	1	0	0	0	0	8	0	0	0	0	0	0	0	0	0	3	0	0	1	0	0	0	5	0	0	2	0	8	0	0	0	0	0	0	0	0	0	6	0	0
Cin_obs	3460	N1	41	Cin_obs_1	N	Cin_obs_N1	3	0	1	2	0	0	0	0	0	1	0	0	0	0	0	0	0	0	0	0	0	0	0	0	0	2	0	0	0	0	0	0	0	0	0	0	0	0	0	0	0	0	0
Cin_obs	3460	N10	50	Cin_obs_10	N	Cin_obs_N10	0	0	0	0	0	0	0	0	20	3	0	0	0	0	0	0	0	0	0	0	0	0	0	0	0	4	0	0	0	0	0	0	0	0	0	0	0	0	0	0	5	0	0
Cin_obs	3460	N2	42	Cin_obs_2	N	Cin_obs_N2	0	0	0	0	0	0	0	0	0	4	0	0	0	0	0	0	0	0	0	0	2	0	0	0	0	1	0	0	0	1	1	0	0	0	0	0	0	0	0	0	0	0	0
Cin_obs	3460	N3	43	Cin_obs_3	N	Cin_obs_N3	0	0	5	0	0	0	0	0	0	0	0	0	0	0	0	0	0	0	0	0	0	0	0	0	0	1	0	0	0	0	4	0	0	15	0	0	0	0	0	0	10	0	0
Cin_obs	3460	N4	44	Cin_obs_4	N	Cin_obs_N4	0	0	2	1	0	0	0	0	0	0	0	0	0	0	0	0	0	0	0	0	1	1	0	0	0	1	0	0	0	2	2	0	0	0	0	0	0	0	0	0	10	0	0
Cin_obs	3460	N5	45	Cin_obs_5	N	Cin_obs_N5	4	0	6	0	0	0	0	0	0	0	0	0	0	0	0	0	0	0	0	0	0	2	0	0	0	1	0	0	0	1	0	0	0	5	0	0	0	0	0	0	8	0	0
Cin_obs	3460	N6	46	Cin_obs_6	N	Cin_obs_N6	5	0	0	0	0	0	0	0	0	0	0	0	1	0	0	5	0	0	0	0	0	2	0	0	0	0	0	0	2	0	0	0	0	0	0	0	0	0	0	0	0	0	0
Cin_obs	3460	N7	47	Cin_obs_7	N	Cin_obs_N7	0	0	0	5	0	0	0	0	0	0	0	0	0	0	0	0	0	0	0	0	0	1	0	0	0	0	0	0	2	0	0	0	0	0	0	0	0	0	0	0	0	0	0
Cin_obs	3460	N8	48	Cin_obs_8	N	Cin_obs_N8	2	0	1	0	0	0	0	0	3	0	0	0	0	0	0	0	0	0	0	0	0	3	0	0	0	0	0	0	1	0	0	0	0	10	0	0	0	0	0	0	0	0	0
Cin_obs	3460	N9	49	Cin_obs_9	N	Cin_obs_N9	0	0	4	0	0	0	0	0	16	3	0	0	0	0	0	0	0	0	0	0	0	1	0	0	0	1	0	0	0	0	0	0	0	1	0	0	0	0	0	0	0	0	0
Elk	3200	C1	21	Elk_1	C	Elk_C1	0	2	3	1	0	0	0	0	0	0	0	0	0	0	0	0	0	0	5	0	1	0	0	0	0	0	5	0	0	0	0	0	0	0	0	0	0	0	1	0	0	8	0
Elk	3200	C10	30	Elk_10	C	Elk_C10	0	4	3	0	0	0	0	0	0	0	0	0	0	0	0	0	0	0	20	0	2	0	0	0	0	0	4	0	0	0	2	0	0	0	0	0	2	0	1	0	0	0	0
Elk	3200	C2	22	Elk_2	C	Elk_C2	0	1	2	5	0	0	0	0	0	0	0	0	0	0	0	0	0	0	5	0	1	0	0	0	0	0	2	1	0	0	3	0	0	0	0	0	0	0	1	0	0	15	0
Elk	3200	C3	23	Elk_3	C	Elk_C3	0	4	1	1	0	0	0	0	0	0	0	0	0	0	0	0	0	0	5	0	2	0	0	0	0	0	15	2	0	0	1	0	0	0	0	2	0	0	4	0	0	0	0
Elk	3200	C4	24	Elk_4	C	Elk_C4	0	2	2	0	0	0	0	0	0	0	0	0	0	0	0	0	0	0	20	0	1	0	0	10	0	0	5	4	0	0	2	0	0	2	0	0	8	0	2	0	0	1	0
Elk	3200	C5	25	Elk_5	C	Elk_C5	0	2	0	0	0	0	0	0	0	0	0	0	0	0	0	0	0	0	25	0	1	0	1	0	0	0	5	0	0	0	2	0	0	0	0	0	2	0	1	0	0	1	10
Elk	3200	C6	26	Elk_6	C	Elk_C6	0	0	1	0	0	0	0	0	0	0	0	0	0	0	0	0	0	0	15	0	2	0	0	0	0	0	5	8	0	0	2	0	0	0	0	3	5	0	0	0	0	0	0
Elk	3200	C7	27	Elk_7	C	Elk_C7	0	3	2	1	0	0	0	0	0	0	0	0	0	0	0	0	0	0	7	0	2	0	0	0	0	0	4	3	0	0	2	0	0	0	0	0	8	0	0	0	0	0	0
Elk	3200	C8	28	Elk_8	C	Elk_C8	0	7	2	0	0	0	0	0	0	0	0	0	0	0	0	0	0	0	3	0	0	0	0	2	0	0	7	2	0	0	3	0	0	0	0	4	5	0	2	0	0	0	0
Elk	3200	C9	29	Elk_9	C	Elk_C9	0	0	0	0	0	0	0	0	0	0	0	0	0	0	0	0	0	0	5	0	2	0	0	0	0	0	10	15	0	0	0	0	0	0	0	3	5	0	0	0	0	0	0
Elk	3200	N1	21	Elk_1	N	Elk_N1	0	0	1	0	0	0	0	0	0	0	0	0	0	0	0	0	0	0	0	0	1	0	0	0	0	0	6	0	0	0	0	0	0	0	0	25	0	0	1	0	0	2	0
Elk	3200	N10	30	Elk_10	N	Elk_N10	0	3	2	0	0	0	0	0	0	0	0	0	0	0	0	0	0	0	0	0	2	0	0	0	0	0	3	0	0	0	0	0	0	0	0	5	5	3	0	0	0	0	0
Elk	3200	N2	22	Elk_2	N	Elk_N2	0	2	0	0	0	0	0	0	0	0	0	0	0	0	0	0	0	0	0	0	0	0	0	0	0	0	2	0	0	0	1	0	0	0	0	15	0	0	3	0	0	3	30
Elk	3200	N3	23	Elk_3	N	Elk_N3	0	1	0	0	0	0	0	0	0	0	0	0	0	1	0	0	0	0	0	0	0	0	0	1	0	0	0	2	0	0	1	0	0	0	0	15	2	1	0	0	0	0	0
Elk	3200	N4	24	Elk_4	N	Elk_N4	0	0	2	0	0	0	0	0	0	0	0	0	0	0	0	0	0	0	0	0	0	0	0	0	0	0	3	0	0	0	1	0	0	0	0	0	5	2	1	0	0	2	0
Elk	3200	N5	25	Elk_5	N	Elk_N5	0	2	2	1	0	0	0	0	0	0	0	0	0	0	0	0	0	0	0	0	1	0	0	1	0	0	0	0	0	0	2	0	0	1	0	15	2	1	0	0	0	4	0
Elk	3200	N6	26	Elk_6	N	Elk_N6	0	1	0	1	0	0	0	0	0	0	0	0	0	0	0	0	0	0	0	0	2	0	0	0	0	0	5	0	0	0	2	0	0	0	0	20	0	0	0	0	0	2	0
Elk	3200	N7	27	Elk_7	N	Elk_N7	0	0	0	1	0	0	0	0	0	0	0	0	0	0	0	0	0	0	0	0	2	0	0	0	0	0	8	0	0	0	0	0	0	0	0	0	0	0	0	0	0	3	0
Elk	3200	N8	28	Elk_8	N	Elk_N8	0	3	0	0	0	0	0	0	0	0	0	0	0	0	0	0	0	0	0	0	0	0	0	2	0	0	8	0	0	0	0	0	0	0	0	10	12	0	0	0	0	0	1
Elk	3200	N9	29	Elk_9	N	Elk_N9	0	0	0	0	0	0	0	0	0	0	0	0	0	0	0	0	0	0	0	0	2	0	0	0	0	0	6	2	0	0	2	0	0	0	0	15	0	0	0	0	0	8	0
Alm_low	2480	C1	1	Alm_low_1	C	Alm_low_C1	0	0	0	0	0	0	0	0	0	0	0	70	0	0	0	0	1	0	0	0	0	0	0	0	0	0	0	0	0	0	0	0	1	0	0	0	0	0	0	0	0	0	0
Alm_low	2480	C10	10	Alm_low_10	C	Alm_low_C10	0	0	0	0	0	0	15	0	0	0	0	15	0	0	0	0	1	0	0	1	0	0	0	0	0	1	3	0	0	0	0	0	6	0	0	0	0	0	0	0	0	0	0
Alm_low	2480	C2	2	Alm_low_2	C	Alm_low_C2	0	0	0	0	0	0	4	0	0	0	0	15	0	0	0	0	3	0	0	3	0	0	0	0	0	0	0	0	0	0	0	0	5	0	0	0	0	0	1	0	0	0	0
Alm_low	2480	C3	3	Alm_low_3	C	Alm_low_C3	0	0	0	0	0	0	0	0	0	0	0	25	0	0	0	0	2	0	0	2	0	0	0	0	0	0	0	5	0	0	0	0	20	0	0	0	0	0	0	0	0	0	0
Alm_low	2480	C4	4	Alm_low_4	C	Alm_low_C4	0	0	0	0	0	0	5	0	0	0	0	6	0	0	0	0	7	0	0	0	0	0	0	0	0	0	0	0	0	0	0	0	4	0	0	0	0	0	0	0	0	0	0
Alm_low	2480	C5	5	Alm_low_5	C	Alm_low_C5	0	0	0	0	0	0	15	0	0	0	0	0	0	0	0	0	1	0	0	3	0	0	0	0	0	0	0	0	0	0	0	0	2	0	0	0	0	0	1	0	0	0	0
Alm_low	2480	C6	6	Alm_low_6	C	Alm_low_C6	0	0	0	0	0	0	15	0	0	0	0	15	0	0	0	1	5	0	0	0	0	0	0	0	0	0	0	0	0	0	0	0	15	0	0	0	0	0	2	0	0	0	0
Alm_low	2480	C7	7	Alm_low_7	C	Alm_low_C7	0	0	0	0	0	0	20	0	0	0	0	0	0	0	1	3	2	0	0	0	0	0	0	0	0	0	1	5	0	0	0	0	6	0	0	0	0	0	0	0	0	0	0
Alm_low	2480	C8	8	Alm_low_8	C	Alm_low_C8	0	0	0	0	0	0	0	0	0	0	0	20	0	0	0	6	10	0	0	10	0	0	0	0	0	0	0	0	0	0	0	0	15	0	0	0	0	0	0	0	0	0	0
Alm_low	2480	C9	9	Alm_low_9	C	Alm_low_C9	0	0	0	0	0	0	15	0	0	0	0	0	0	0	0	0	4	0	0	0	0	0	0	0	0	1	0	0	0	0	0	0	30	0	0	0	0	0	0	0	0	0	0
Alm_low	2480	N1	1	Alm_low_1	N	Alm_low_N1	0	0	0	0	0	0	1	0	0	0	0	40	0	0	0	0	0	0	0	0	0	0	0	0	0	0	0	0	0	0	0	0	3	0	0	0	0	0	0	0	0	0	0
Alm_low	2480	N10	10	Alm_low_10	N	Alm_low_N10	0	0	0	0	0	0	15	0	0	0	0	70	0	0	0	0	0	0	0	0	0	0	0	0	0	0	2	0	0	0	0	0	20	0	0	0	0	0	0	0	0	0	0
Alm_low	2480	N2	2	Alm_low_2	N	Alm_low_N2	0	0	0	0	0	0	15	0	0	0	0	15	0	0	0	1	0	0	0	0	0	0	0	0	0	0	0	0	0	0	0	0	25	0	0	0	0	0	0	0	0	0	0
Alm_low	2480	N3	3	Alm_low_3	N	Alm_low_N3	0	0	2	0	0	0	0	0	0	0	0	20	0	0	0	0	0	0	0	0	0	0	0	0	0	0	0	6	0	0	0	0	10	0	0	0	0	0	0	0	0	0	0
Alm_low	2480	N4	4	Alm_low_4	N	Alm_low_N4	0	0	0	0	0	0	15	0	0	0	0	40	0	0	0	30	0	0	0	0	0	0	0	0	0	0	0	0	0	0	0	0	2	0	0	0	0	0	0	0	0	0	0
Alm_low	2480	N5	5	Alm_low_5	N	Alm_low_N5	0	0	0	0	0	0	40	0	0	0	0	0	0	0	0	0	0	0	0	0	0	0	0	0	0	0	0	0	0	0	0	0	8	0	0	0	0	0	0	0	0	0	0
Alm_low	2480	N6	6	Alm_low_6	N	Alm_low_N6	0	0	0	0	0	0	30	0	0	0	0	40	0	0	0	1	0	0	0	5	0	0	0	0	0	0	0	1	0	0	0	0	40	0	0	0	0	0	0	0	0	0	0
Alm_low	2480	N7	7	Alm_low_7	N	Alm_low_N7	0	0	0	0	0	0	40	0	0	0	0	0	0	0	0	0	0	0	0	10	0	0	0	0	0	0	0	2	0	0	0	0	20	0	0	0	0	0	0	0	0	0	0
Alm_low	2480	N8	8	Alm_low_8	N	Alm_low_N8	0	0	0	0	0	0	0	0	0	0	0	2	0	0	0	5	0	0	0	20	0	0	0	0	0	20	0	0	0	0	0	0	2	0	0	0	0	0	0	0	0	0	0
Alm_low	2480	N9	9	Alm_low_9	N	Alm_low_N9	0	0	0	0	0	0	70	0	0	0	0	0	0	0	0	0	0	0	0	0	0	0	0	0	0	2	0	0	0	0	0	0	10	0	0	0	0	0	0	0	0	0	0
[truncated: 21 more columns]
