# Supplementary material for: Hemiparasitic plants increase alpine plant richness and evenness but reduce arbuscular mycorrhizal fungal colonization in dominant plant species
Source: PeerJ. 2018 Nov 7;6:e5682. doi: 10.7717/peerj.5682 (PMC6228546; doi:10.7717/peerj.5682)
Supplement: Supplemental Information 5 — Fungal colonization measured at five Sites (Site) at our 5 elevations (meters), with Castilleja present (C) or absent (N), percent colonization of mycorrhizal hyphae (Myco) (arbuscular mycorrhizal fungi at 2480 m, 2740 m, 3200 m, 3392 m or cricoid mycorrhizal fungi at 3460 m) or percent dark septate endophyte (DSE) hyphen colonization, DSE microsclerotia (MicoScler), AMF spores (Spore), AMF vesicle (Vesicle), AMF arbusculue (Arbuscle), or oomycotan pathogen (Pathogen). [file peerj-06-5682-s005.csv]

Sample	Site	Treatment	Elevation	Pairing	Myco	DSE	MicoScler	Spore	Vesicle	Arbuscle	Pathogen
AL-C1	AL	C	2480	1	68	30	2	0	4	0	0
AL-C10	AL	C	2480	10	60	22	0	2	16	2	0
AL-C2	AL	C	2480	2	68	28	0	0	8	0	0
AL-C3	AL	C	2480	3	66	34	2	2	16	0	0
AL-C4	AL	C	2480	4	64	26	0	2	4	0	0
AL-C5	AL	C	2480	5	54	26	2	2	4	0	0
AL-C6	AL	C	2480	6	64	16	2	0	16	2	0
AL-C7	AL	C	2480	7	68	22	2	0	8	2	0
AL-C8	AL	C	2480	8	64	26	4	0	4	0	0
AL-C9	AL	C	2480	9	74	18	0	0	18	0	0
AL-N1	AL	N	2480	1	90	48	2	2	8	0	0
AL-N10	AL	N	2480	10	90	50	8	0	14	0	0
AL-N2	AL	N	2480	2	88	48	0	2	24	0	0
AL-N3	AL	N	2480	3	84	24	0	0	6	0	0
AL-N4	AL	N	2480	4	70	22	0	0	22	0	2
AL-N5	AL	N	2480	5	80	28	2	0	14	0	0
AL-N6	AL	N	2480	6	86	30	2	2	10	0	0
AL-N7	AL	N	2480	7	82	14	0	0	2	0	0
AL-N8	AL	N	2480	8	84	24	0	2	8	0	0
AL-N9	AL	N	2480	9	64	18	0	0	12	0	0
CM-C1	Cin	C	3460	1	64	52	6	6	0	0	0
CM-C10	Cin	C	3460	10	56	52	6	0	2	0	0
CM-C2	Cin	C	3460	2	56	60	0	0	2	0	0
CM-C3	Cin	C	3460	3	62	48	0	0	6	0	0
CM-C4	Cin	C	3460	4	64	36	2	0	0	0	0
CM-C5	Cin	C	3460	5	56	42	0	2	2	0	2
CM-C6	Cin	C	3460	6	66	68	2	0	0	0	0
CM-C7	Cin	C	3460	7	72	56	6	0	0	0	0
CM-C8	Cin	C	3460	8	70	50	2	0	2	0	0
CM-C9	Cin	C	3460	9	64	46	2	0	0	0	0
CM-N1	Cin	N	3460	1	88	56	4	0	8	2	0
CM-N10	Cin	N	3460	10	84	52	2	0	2	0	0
CM-N2	Cin	N	3460	2	82	54	4	0	0	0	0
CM-N3	Cin	N	3460	3	82	72	12	0	0	0	0
CM-N4	Cin	N	3460	4	70	32	0	0	0	0	0
CM-N5	Cin	N	3460	5	90	60	4	2	0	0	2
CM-N6	Cin	N	3460	6	82	48	4	0	0	0	0
CM-N7	Cin	N	3460	7	86	56	2	0	2	0	0
CM-N8	Cin	N	3460	8	72	44	2	0	14	0	0
CM-N9	Cin	N	3460	9	80	54	0	2	0	0	0
EL-C1	Elk	C	3200	1	74	22	0	0	10	0	2
EL-C10	Elk	C	3200	10	70	18	4	0	16	0	0
EL-C2	Elk	C	3200	2	76	54	2	2	6	0	0
EL-C3	Elk	C	3200	3	86	24	0	2	14	0	0
EL-C4	Elk	C	3200	4	68	18	0	2	16	0	0
EL-C6	Elk	C	3200	6	70	32	0	0	24	0	0
EL-C7	Elk	C	3200	7	76	14	0	2	14	0	0
EL-C9	Elk	C	3200	9	80	34	2	0	22	0	0
EL-N1	Elk	N	3200	1	80	16	0	2	10	2	0
EL-N10	Elk	N	3200	10	90	48	0	2	16	0	0
EL-N2	Elk	N	3200	2	84	18	0	2	10	0	0
EL-N3	Elk	N	3200	3	84	58	2	0	6	0	0
EL-N4	Elk	N	3200	4	84	22	0	2	10	0	0
EL-N5	Elk	N	3200	5	90	34	0	0	18	0	0
EL-N6	Elk	N	3200	6	88	46	4	2	16	0	0
EL-N7	Elk	N	3200	7	92	30	0	2	16	0	0
EL-N8	Elk	N	3200	8	82	30	0	0	12	2	0
EL-N9	Elk	N	3200	9	94	42	0	0	10	0	0
PB-10	Pb	C	3392	10	72	34	0	0	14	0	2
PB-C1	Pb	C	3392	1	76	46	2	0	6	0	0
PB-C2	Pb	C	3392	2	70	52	2	2	28	4	0
PB-C3	Pb	C	3392	3	68	14	0	0	10	0	2
PB-C4	Pb	C	3392	4	68	26	2	0	14	0	0
PB-C5	Pb	C	3392	5	68	24	2	0	12	2	0
PB-C6	Pb	C	3392	6	66	28	0	0	6	0	0
PB-C7	Pb	C	3392	7	68	16	2	0	10	0	0
PB-C8	Pb	C	3392	8	64	14	0	0	16	0	0
PB-C9	Pb	C	3392	9	62	14	0	2	16	0	0
PB-N1	Pb	N	3392	1	98	36	2	0	20	0	0
PB-N10	Pb	N	3392	10	88	30	0	2	16	2	0
PB-N2	Pb	N	3392	2	72	26	0	0	2	0	0
PB-N3	Pb	N	3392	3	96	36	0	0	18	2	0
PB-N4	Pb	N	3392	4	84	20	2	0	10	0	0
PB-N5	Pb	N	3392	5	92	26	0	0	12	0	0
PB-N6	Pb	N	3392	6	88	18	0	0	4	0	0
PB-N7	Pb	N	3392	7	88	18	0	2	8	0	0
PB-N8	Pb	N	3392	8	86	32	2	0	10	0	0
PB-N9	Pb	N	3392	9	90	40	2	0	22	0	0
Z-C1	A	C	2740	1	64	18	0	0	4	0	0
Z-C10	A	C	2740	10	62	38	2	0	10	2	0
Z-C2	A	C	2740	2	74	22	0	0	20	0	0
Z-C3	A	C	2740	3	68	18	2	0	12	2	2
Z-C4	A	C	2740	4	72	28	2	2	8	0	0
Z-C5	A	C	2740	5	76	28	0	0	4	0	0
Z-C6	A	C	2740	6	68	22	0	0	6	0	0
Z-C7	A	C	2740	7	74	44	4	2	12	0	0
Z-C8	A	C	2740	8	60	30	0	0	4	0	2
Z-C9	A	C	2740	9	76	44	0	4	8	2	0
Z-N1	A	N	2740	1	86	44	2	2	18	2	2
Z-N10	A	N	2740	10	88	46	2	2	16	2	0
Z-N2	A	N	2740	2	82	34	0	0	8	0	0
Z-N3	A	N	2740	3	86	56	4	0	12	2	0
Z-N4	A	N	2740	4	88	32	0	0	12	0	0
Z-N5	A	N	2740	5	82	32	0	0	10	0	0
Z-N6	A	N	2740	6	84	14	0	0	8	0	0
Z-N7	A	N	2740	7	80	24	2	0	20	0	0
Z-N8	A	N	2740	8	92	48	0	0	8	0	0
Z-N9	A	N	2740	9	90	28	2	0	14	0	2
